# Supplementary material for: Highly Soluble Fluorinated Polyimides Synthesized with Hydrothermal Process towards Sustainable Green Technology
Source: Polymers (Basel). 2021 Nov 5;13(21):3824. doi: 10.3390/polym13213824 (PMC8587447; doi:10.3390/polym13213824)
Supplement: Supplementary file 1 [file polymers-13-03824-s001.zip]

Archive with 1 entries (1 files):
- polymers-1427645-supplementary.pdf
